# Supplementary material for: Proline rich 11 (PRR11) overexpression amplifies PI3K signaling and promotes antiestrogen resistance in breast cancer
Source: Nat Commun. 2020 Oct 30;11:5488. doi: 10.1038/s41467-020-19291-x (PMC7599336; doi:10.1038/s41467-020-19291-x)
Supplement: Supplementary file 7 — Source Data [file 41467_2020_19291_MOESM7_ESM.xlsx]

## Sheet: Fig1b
Gene	Log2FC
PRR11	1.15546
BRIP1	0.919873
WFDC21P	0.516133
SKA2	0.469055
SCN4A	0.436799
TCAM1P	0.30574
CD79B	0.278378
CCDC47	0.263966
METTL2A	0.219275
FTSJ3	0.216245
CYB561	0.202343
SMARCD2	0.18692
ICAM2	0.183083
PTRH2	0.141595
KCNH6	0.140696
DHX40	0.139329
TLK2	0.136502
CLTC	0.127474
MRC2	0.125844
TBX4	0.110924
C17orf64	0.104918
RPL12P38	0.104882
ACE	0.104876
DDX42	0.102266
TBX2-AS1	0.096966
ERN1	0.084237
MED13	0.074565
DCAF7	0.073394
PSMC5	0.068359
GH1	0.035071
PECAM1	0.029294
LIMD2	0.025176
TEX2	0.024775
MILR1	0.019367
CSHL1	0.015574
INTS2	0.010266
TMEM100	0.0042
CEP95	0.002977
TBC1D3P1-DHX40P1	-0.00707
MIR633	-0.00953
PRR29	-0.01058
TRIM25	-0.01091
APPBP2	-0.02135
CSH2	-0.02232
TBX2	-0.02426
TANC2	-0.03055
GH2	-0.03784
TUBD1	-0.04868
POLRMTP1	-0.06196
RNF43	-0.06363
HEATR6	-0.06498
TACO1	-0.07106
BCAS3	-0.08241
MIR4737	-0.08253
RPS6KB1	-0.08499
USP32	-0.09136
LINC01476	-0.09592
DDX5	-0.10213
POLG2	-0.13552
CSH1	-0.13566
PPM1D	-0.1533
RNFT1	-0.15622
EFCAB3	-0.17794
TOM1L1	-0.19161
STRADA	-0.20382
MAP3K3	-0.20578
NACA2	-0.28303
SCARNA20	-0.35191
VMP1	-0.3849
CA4	-0.42088
C17orf82	-0.48717
SNORD104	-0.53799
TBC1D3P2	-0.62437

## Sheet: Fig1e
PRR11FPKM	Ki67 (%, Post-treatment)
0.981393	5.57465
1.30808	3
0.370996	4.98163
0.350114	7
0.197105	4
1.15639	2.72955
0.296071	4.77197
0.437796	6
0.467621	5.48243
1.19123	3
0.489049	4.37942
2.05979	28.9286
0.500004	10
0.889523	18
1.06133	29.6063
0.471546	14.4118
0.86061	12.5047
0.663693	0.030704
0.278793	0
0.549094	0
1.24117	0
0.552256	0
1.02724	0.410566
0.409923	2.2256
0.369452	0
0.321947	1.73161
0.271287	1.72149
0.249908	1.27753
0.525156	1
0.488942	0.974263
0.888782	2
0.282902	0.884381
0.264152	0.744595
0.54937	1.6874
0.245732	0
0.32198	1.33255
0.354372	0.768092
0.323057	0.196348
0.62076	0.31795
0.454782	1
1.09861	0.582203
0.488409	0.308587
0.582785	1.09959
1.11474	1
0.592295	1.34376

## Sheet: Fig1f
PRR11 FPKM	Ki67 (%, post-treatment)
1.65084	3.5
2.63553	41.7
0.752665	1.2
2.36344	1
0.772566	0
4.00581	34.9
2.68647	0
2.44711	15.5
0.92621	7
3.73491	18.3
3.74752	30.8
8.05232	47.1
1.1667	12.4
0.921978	0.8
1.04461	2.2
0.701071	34.6
0.558357	15.2
0.932099	10.4

## Sheet: Fig1h
Group	Tumor PRR11 expression (%)
Sensitive	0
Sensitive	0
Sensitive	0
Sensitive	0
Sensitive	0
Sensitive	0
Sensitive	0
Sensitive	0
Sensitive	0
Sensitive	0
Sensitive	0
Sensitive	0
Sensitive	0
Sensitive	0
Sensitive	0
Sensitive	0
Sensitive	0
Sensitive	0
Sensitive	0
Sensitive	0
Sensitive	0
Sensitive	0
Sensitive	0
Sensitive	0
Sensitive	0
Sensitive	0
Sensitive	0
Sensitive	0
Sensitive	0
Sensitive	0
Sensitive	0
Sensitive	0
Sensitive	0
Sensitive	0
Sensitive	0
Sensitive	0
Sensitive	0
Sensitive	0
Sensitive	0
Sensitive	0
Sensitive	0
Sensitive	0
Sensitive	0
Sensitive	0
Sensitive	0
Sensitive	0
Sensitive	0
Sensitive	0
Sensitive	0
Sensitive	0
Sensitive	0
Sensitive	0
Sensitive	0
Sensitive	0
Sensitive	0
Sensitive	0
Sensitive	0
Sensitive	0
Sensitive	0
Sensitive	0
Sensitive	0
Sensitive	0
Sensitive	0
Sensitive	0
Sensitive	0
Sensitive	0
Sensitive	0
Sensitive	0
Sensitive	0
Sensitive	0
Sensitive	0.0512295
Sensitive	0.211225
Sensitive	0.366122
Sensitive	0.422119
Sensitive	0.484496
Sensitive	0.557103
Sensitive	0.556845
Sensitive	0.979192
Sensitive	1.03704
Sensitive	1.0687
Sensitive	1.19974
Sensitive	1.34189
Sensitive	1.44231
Sensitive	1.92837
Sensitive	2.8629
Sensitive	4.64587
Sensitive	5.48272
Sensitive	5.54124
Sensitive	6.53814
Sensitive	21.3877
Sensitive	49.373
Intermediate	0
Intermediate	0
Intermediate	0
Intermediate	0
Intermediate	0
Intermediate	0
Intermediate	0
Intermediate	0
Intermediate	0
Intermediate	0
Intermediate	0
Intermediate	0
Intermediate	0
Intermediate	0
Intermediate	0
Intermediate	0
Intermediate	0
Intermediate	0
Intermediate	0
Intermediate	0.628931
Intermediate	1.98939
Intermediate	4.18095
Intermediate	5.027
Intermediate	9.6519
Intermediate	18.855
Resistant	0
Resistant	0
Resistant	0
Resistant	0
Resistant	0
Resistant	0
Resistant	0
Resistant	0
Resistant	0
Resistant	0
Resistant	0
Resistant	0
Resistant	0
Resistant	0
Resistant	0
Resistant	0
Resistant	0
Resistant	0
Resistant	0
Resistant	0
Resistant	0
Resistant	0.190779
Resistant	0.217077
Resistant	0.436954
Resistant	0.535714
Resistant	0.536673
Resistant	0.640683
Resistant	0.964985
Resistant	1.2685
Resistant	1.5493
Resistant	2.04696
Resistant	2.46653
Resistant	8.92308
Resistant	9.56621
Resistant	11.7305
Resistant	35.9281
Resistant	50.3272
Resistant	97.2746
Resistant	99.6552

## Sheet: Fig2a
Fraction of total (%)
	PRR11 Amp	PRR11 Non-Amp
The MBC ER+	15.9091	84.0909
TCGA Cell 2015 ER+	9.33333	90.6667
METABRIC ER+	9.46197	90.538

## Sheet: Fig3b
Relative viability
	MDA-MB-134VI			MDA-MB-175VII
Mock	1.33	0.922	0.751	0.958	1.05	0.996
PRR11	3.81	4.61	4.85	2.17	2.96	2.4
BRIP1	1.43	0.623	0.627	1.49	1.07	1.44
TACO1	1.27	0.867	0.86	0.839	0.957	1.13
SMARCD2	1.49	1.09	0.49	0.722	0.945	0.797

## Sheet: Fig3c
Cell line	Group	E2	Relative viability
MCF7 LTED	siCont	+	1.08132
MCF7 LTED	siCont	+	0.877562
MCF7 LTED	siCont	+	1.04112
MCF7 LTED	siPRR11#1	+	0.64166
MCF7 LTED	siPRR11#1	+	0.590436
MCF7 LTED	siPRR11#1	+	0.792286
MCF7 LTED	siPRR11#2	+	0.53956
MCF7 LTED	siPRR11#2	+	0.59111
MCF7 LTED	siPRR11#2	+	0.70532
MCF7 LTED	siCont	-	0.782619
MCF7 LTED	siCont	-	0.892914
MCF7 LTED	siCont	-	0.732201
MCF7 LTED	siPRR11#1	-	0.134413
MCF7 LTED	siPRR11#1	-	0.153457
MCF7 LTED	siPRR11#1	-	0.226365
MCF7 LTED	siPRR11#2	-	0.08956
MCF7 LTED	siPRR11#2	-	0.16953
MCF7 LTED	siPRR11#2	-	0.17732
HCC1428 LTED	siCont	+	0.994081
HCC1428 LTED	siCont	+	1.16482
HCC1428 LTED	siCont	+	0.841095
HCC1428 LTED	siPRR11#1	+	0.502279
HCC1428 LTED	siPRR11#1	+	0.757497
HCC1428 LTED	siPRR11#1	+	0.3856
HCC1428 LTED	siPRR11#2	+	0.59562
HCC1428 LTED	siPRR11#2	+	0.63351
HCC1428 LTED	siPRR11#2	+	0.67451
HCC1428 LTED	siCont	-	0.617517
HCC1428 LTED	siCont	-	0.801376
HCC1428 LTED	siCont	-	0.720873
HCC1428 LTED	siPRR11#1	-	0.203637
HCC1428 LTED	siPRR11#1	-	0.210058
HCC1428 LTED	siPRR11#1	-	0.396676
HCC1428 LTED	siPRR11#2	-	0.35621
HCC1428 LTED	siPRR11#2	-	0.30895
HCC1428 LTED	siPRR11#2	-	0.2116

## Sheet: Fig3e
Cell line	Group	Relative viability
MCF7 LTED	shCont	0.822333
MCF7 LTED	shCont	1.14592
MCF7 LTED	shCont	1.03175
MCF7 LTED	shPRR11 3'UTR + pLX304-GFP	0.115018
MCF7 LTED	shPRR11 3'UTR + pLX304-GFP	0.273486
MCF7 LTED	shPRR11 3'UTR + pLX304-GFP	0.168692
MCF7 LTED	shPRR11 3'UTR + pLX304-PRR11	0.736965
MCF7 LTED	shPRR11 3'UTR + pLX304-PRR11	0.880734
MCF7 LTED	shPRR11 3'UTR + pLX304-PRR11	1.12462
HCC1428 LTED	shCont	0.988077
HCC1428 LTED	shCont	1.09165
HCC1428 LTED	shCont	0.920268
HCC1428 LTED	shPRR11 3'UTR + pLX304-GFP	0.386587
HCC1428 LTED	shPRR11 3'UTR + pLX304-GFP	0.321908
HCC1428 LTED	shPRR11 3'UTR + pLX304-GFP	0.446349
HCC1428 LTED	shPRR11 3'UTR + pLX304-PRR11	0.890611
HCC1428 LTED	shPRR11 3'UTR + pLX304-PRR11	1.14233
HCC1428 LTED	shPRR11 3'UTR + pLX304-PRR11	1.11177

## Sheet: Fig3f
Tumor volume (mm3)
Week	shCont-DXC (n=4)				shCont+DXC (n=5)					shPRR11-DXC (n=4)				shPRR11+DXC (n=5)
0	233.438	239.805	245	264.4	300.953	230.814	259.892	243.8	246.053	185.9	253.1	186.6	233.4	268.363	222.376	171.4	237.1	237.16
1	310.675	625.931	358.228	402.178	523.45	323.13	343.2	447.9	475.26	356.3	440.896	315.17	382.9	204.723	248.368	130.9	261.5	163.35
2	478.325	640.452	455.457	572.03	683.65	323.13	415.853	847	746.496	413.3	662.676	455.455	555.955	324.576	139.425	181.3	221.154	97.556
3	753.371	1064.96	608.634	686.664	937.998	578.45	707.85	1123.2	1143.03	640	777.263	507.84	891.136	455.054	147.456	157.15	262.4	104.43
4	892.8	1151.01	942.21	874.6	1492.14	821.516	986.816	1871.4	1406.25	945.6	1015.62	744.188	1093.75	540.625	276.822	233.4	356.4	111.6

## Sheet: Fig3g
Cell lines	PRR11 Copy Number log2(relative to ploidy + 1) Copy Number Public 20Q1	fulvestrant (BRD:BRD-A85667082-001-12-7) log2 fold change Drug sensitivity (PRISM Repurposing Primary Screen) 19Q3
MCF7	2.16451	-0.15382
ZR751	1.39787	-0.37096
T47D	1.08918	-0.9677
EFM19	1.54775	-0.58079
HCC1428	1.58966	-0.11633
MDAMB175VII	1.02617	-0.19304
CAMA1	1.05832	-0.72084
EFM192A	2.09828	0.194696
HCC1419	1.08066	-0.16938
BT474	2.6788	-0.02766
MDAMB361	2.18875	-0.24971

[truncated: 59 more sheets: Fig3h, Fig3i, Fig4c, Fig4d, Fig4e, Fig4f, Fig4g, Fig5a, Fig5b, Fig5c, Fig5f, Fig5g, Fig5h, Fig5i, Fig5j, Fig5k, Fig6a, Fig6b, Fig6e, Fig7a …]
